# Supplementary material for: Overexpression of the X-Linked Inhibitor of Apoptosis Protein (XIAP) in Neurons Improves Cell Survival and the Functional Outcome after Traumatic Spinal Cord Injury
Source: Int J Mol Sci. 2023 Feb 1;24(3):2791. doi: 10.3390/ijms24032791 (PMC9917926; doi:10.3390/ijms24032791)
Supplement: Supplementary file 1 [file ijms-24-02791-s001.zip]

Archive with 1 entries (1 files):
- ijms-2099818-supplementary.pdf
